# Supplementary material for: A Triple Threat: A Case Report Detailing Surgical Management for Hypertrophic Cardiomyopathy, Flail Mitral Valve and Severe Pulmonary Hypertension
Source: Reports (MDPI). 2024 Dec 17;7(4):116. doi: 10.3390/reports7040116 (PMC11737431; doi:10.3390/reports7040116)
Supplement: Supplementary file 1 [file reports-07-00116-s001.zip]

Archive with 19 entries (16 files):
- 11_2_24 Final Images/
- 11_2_24 Final Images/.DS_Store
- 11_2_24 Final Images/Video 1.mp4
- 11_2_24 Final Images/Video 2.mp4
- 11_2_24 Final Images/Video 3.mp4
- 11_2_24 Final Images/Video 4.mp4
- 11_2_24 Final Images/Video 5.mov
- __MACOSX/
- __MACOSX/11_2_24 Final Images/
- __MACOSX/11_2_24 Final Images/._.DS_Store
- __MACOSX/11_2_24 Final Images/._1_22_23 image ppt.pptx
- __MACOSX/11_2_24 Final Images/._Figure 1.png
- __MACOSX/11_2_24 Final Images/._Figure 2A.png
- __MACOSX/11_2_24 Final Images/._Figure 2B.png
- __MACOSX/11_2_24 Final Images/._Video 1.mp4
- __MACOSX/11_2_24 Final Images/._Video 2.mp4
- __MACOSX/11_2_24 Final Images/._Video 3.mp4
- __MACOSX/11_2_24 Final Images/._Video 4.mp4
- __MACOSX/11_2_24 Final Images/._Video 5.mov
